# Supplementary material for: Solanaceous Crops-Derived Nitrogen-Doped Biomass Carbon Material as Anode for Lithium-Ion Battery
Source: Nanomaterials (Basel). 2025 Sep 3;15(17):1357. doi: 10.3390/nano15171357 (PMC12430359; doi:10.3390/nano15171357)
Supplement: Supplementary file 1 [file nanomaterials-15-01357-s001.zip]

Archive with 1 entries (1 files):
- nanomaterials-3841332-supplementary-send conversion.pdf
